# Supplementary material for: Soft-Tissue Material Properties and Mechanogenetics during Cardiovascular Development
Source: J Cardiovasc Dev Dis. 2022 Feb 21;9(2):64. doi: 10.3390/jcdd9020064 (PMC8876703; doi:10.3390/jcdd9020064)
Supplement: Supplementary file 1 [file jcdd-09-00064-s001.zip]

Archive with 1 entries (1 files):
- jcdd-1471211-supplementary.pdf
